# Supplementary material for: Anaplasma phagocytophilum in sheep and goats in central and southeastern China
Source: Parasit Vectors. 2016 Nov 21;9:593. doi: 10.1186/s13071-016-1880-z (PMC5117546; doi:10.1186/s13071-016-1880-z)
Supplement: Additional file 1: Table S1. — GroEL gene sequences of A. phagocytophilum isolates analysed in this study. (XLSX 19 kb) [file 13071_2016_1880_MOESM1_ESM.xlsx]

## Sheet: Sheet1
Gene accession number	Source	Country	Ecotype	host
EU860087	cow	France	I	cattle	TACGCATCCTAGAAGATGCAGTTGGTTGTACTGCTGGTCCTAAAGGCCTCACTGTAGCGATTAGTAAGCCTTATGGGTCGCCAGAGATCACAAAGGATGGCTACAAGGTAATGAAGAGTATAAAGCCTGAAGAACCACTGGCTGCCGCTATAGCGAGCATCATTACTCAGAGTGCTTCTCAGTGTAATGATAAGGTGGGAGATGGAACTACTACATGCTCCATACTAACAGCAAAAGTGATTGAAGAAGTCTCAAAAGCGAAAGCTGCTGGATCTGATATTGTTAGCATAAAGAATGGTATTCTCAAGGCTAAGGAAGCGGTTCTCACAGCGCTTATGTCTATGAGACGTGAAGTAGAAGAAGACGAAATTGCACAAGTTGCAACATTGTCTGCAAATG…
EU860091	cow	France	I	cattle	AAGTCTCAAAAGCGAAAGCTGCTGGATCTGATATTGTTAGCATAAAGAATGGTATTCTCAAGGCTAAGGAAGCGGTTCTTACAGCGCTTATGTCTATGAGACGTGAAGTAGAAGAAGACGAAATTGCACAAGTTGCAACATTGTCTGCAAATGGAGACAAGAACATAGGAAGTAAGATTGCACAGTGTGTTAAAGAAGTCGGTAAAGACGGTGTTATAACTGTTGAAGAAAGCAAAGGCTTCAAGGATCTAGAAGTTGAAAAGACTGATGGTATGCAGTTTGATCGCGGATATCTTTCGCCTTACTTTGTTACAAATGCTGAAAAAATGCTGGTGGAATTTGAAAATCCATACATATTCCTTACTGAAAAGAAGATTAATCTTGTACAAAGCATTCTAC…
JN656296	dog	Finland	I	dog	GGATATCTTTCGCCTTACTTTGTTACAAATGCTGAAAAAATGCTGGTGGAATTTGAAAATCCATACATATTTCTTACTGAAAAGAAGATTAATCTTGTACAAAGCATTCTACCAATCTTAGAAAACGTTGCACGGTCTGGAAGACCATTGCTCATCATAGCTGAAGACGTTGAAGGTGAAGCTCTGAGCACGCTTGTACTCAATAAGCTCCGTGGTGGCCTTCAAGTTGCTGCTGTAAAGGCGCCTGGTTTTGGTGACAGGAGAAAAGACATGCTTGGCGATATTGCTGTAATAGTAGGCGCTAAGTATGTAGTAAATGACGAGCTTGCTGTTAAGATGGAAGATATCGCTCTAAGCGATCTTGGTACTGCTAAGAGCGTACGCATCACAAAAGACGCA…
JN656294	dog	Germany	I	dog	GGATATCTTTCGCCTTACTTTGTTACAAATGCTGAAAAAATGCTGGTGGAATTTGAAAATCCATACATATTCCTTACTGAAAAGAAGATTAATCTTGTACAAAGCATTCTACCAATCTTAGAAAACGTTGCACGGTCTGGAAGACCATTGCTCATCATAGCTGAAGACGTTGAAGGTGAAGCTCTGAGCACGCTTGTACTCAATAAGCTCCGTGGTGGCCTTCAAGTTGCTGCTGTAAAGGCGCCTGGTTTCGGTGACAGGAGAAAAGACATGCTTGGCGATATTGCTGTAATAGTAGGCGCTAAGTATGTAGTAAATGACGAGCTTGCTGTTAAGATGGAAGACATCGCTCTAAGCGATCTTGGTACTGCTAAGAGCGTACGCATCACAAAAGACGCA…
GQ988769	Rupicapra rupicapra (chamois)	Austria	I	goat/sheep	GGATATCTTTCGCCTTACTTTGTTACAAATGCTGAAAAAATGCTGGTGGAATTTGAAAATCCATACATATTCCTTACTGAAAAGAAGATTAATCTTGTACAAAGCATTCTACCAATCTTAGAAAACGTTGCACGGTCTGGAAGACCATTGCTCATCATAGCTGAAGACGTTGAAGGTGAAGCTCTTAGCACGCTTGTACTCAATAAGCTCCGTGGTGGCCTTCAAGTTGCTGCTGTAAAGGCGCCTGGTTTTGGTGACAGGAGAAAAGACATGCTTGGCGATATTGCTGTAATAGTAGGCGCTAAGTATGTAGTAAATGACGAGCTTGCTGTTAAGATGGAAGACATCGCTCTAAGCGATCTTGGTACTGCTAAGAGCGTACGCATCACAAAAGACGCA…
GQ452231	goat	Germany	I	goat/sheep	GGATATCTTTCGCCTTACTTTGTTACAAATGCTGAAAAAATGCTGGTGGAATTTGAAAATCCATACATATTCCTTACTGAAAAGAAGATTAATCTTGTACAAAGCATTCTACCAATCTTAGAAAACGTTGCACGGTCTGGAAGACCATTGCTCATCATAGCTGAAGACGTTGAAGGTGAAGCTCTGAGCACGCTTGTACTCAATAAGCTCCGTGGTGGCCTTCAAGTTGCTGCTGTAAAGGCGCCTGGTTTCGGTGACAGGAGAAAAGACATGCTTGGCGATATTGCTGTAATAGTAGGCGCTAAGTATGTAGTAAATGACGAGCTTGCTGTTAAGATGGAAGACATCGCTCTAAGCGATCTTGGTACTGCTAAGAGCGTACGCATCACAAAAGACGCA…
EU839853	Eskadra horse	Czech Republic	I	horse	TATCTTTCGCCTTACTTTGTTACAAATGCTGAAAAAATGCTGGTGGAATTTGAAAATCCATACATATTTCTTACTGAAAAGAAGATTAATCTTGTACAAAGCATTCTACCAATCTTAGAAAACGTTGCACGGTCTGGAAGACCATTGCTCATCATAGCTGAAGACGTTGAAGGTGAAGCTCTGAGCACGCTTGTACTCAATAAGCTCCGTGGTGGCCTTCAAGTTGCTGCTGTAAAGGCGCCTGGTTTCGGTGACAGGAGAAAAGACATGCTTGGCGATATTGCTGTAATAGTAGGCGCTAAGTATGTAGTAAATGACGAGCTTGCTGTTAAGATGGAAGACATCGCTCTAAGCGATCTTGGTACTGCTAAGAGCGTACGCATCACAAAAGACGCAACT…
KF015601	human	Poland	I	human	TTATGCTACGGTTGTTTGTTCTATTGGTCTAAAGTTTAGGAGGTTCAAAAATGTCAAATACGGTAGTCACGGGTGAGGTATTAGATAAGTCTATTAGGGAAGTAGTACGCATCCTAGAAGATGCAGTTGGTTGTACTGCTGGTCCTAAAGGCCTCACTGTAGCGATTAGTAAGCCTTATGGGTCGCCAGAGATCACAAAGGATGGCTACAAGGTAATGAAGAGTATAAAGCCTGAAGAACCACTGGCTGCCGCTATAGCGAGCATCATTACTCAGAGTGCTTCTCAGTGTAATGATAAGGTGGGAGATGGAACTACTACATGCTCCATACTAACAGCAAAAGTGATTGAAGAAGTCTCAAAAGCGAAAGCTGCTGGATCTGATATTGTTAGCATAAAGA…
AF033101	human	Slovenia	I	human	TTATGCTACGGTTGTTTGTTCTATTGGTCTAAAGTTTAGGAGGTTCAAAAATGTCAAATACGGTAGTCACGGGTGAGGTATTAGATAAGTCTATTAGGGAAGTAGTACGCATCCTAGAAGATGCAGTTGGTTGTACTGCTGGTCCTAAAGGCCTCACTGTAGCGATTAGTAAGCCTTATGGGTCGCCAGAGATCACAAAGGATGGCTACAAGGTAATGAAGAGTATAAAGCCTGAAGAACCACTGGCTGCCGCTATAGCGAGCATCATTACTCAGAGTGCTTCTCAGTGTAATGATAAGGTGGGAGATGGAACTACTACATGCTCCATACTAACAGCAAAAGTGATTGAAGAAGTCTCAAAAGCGAAAGCTGCTGGATCTGATATTGTTAGCATAAAGA…
GQ988767	Cervus elaphus (red deer)	Austria	I	red deer	GGATATCTTTCGCCTTACTTTGTTACAAATGCTGAAAAAATGCTGGTGGAATTTGAAAATCCATACATATTCCTTACTGAAAAGAAGATTAATCTTGTACAAAGCATTCTACCAATCTTAGAAAACGTTGCACGGTCTGGAAGACCATTGCTCATCATAGCTGAAGACGTTGAAGGTGAAGCTCTTAGCACGCTTGTACTCAATAAGCTCCGTGGTGGCCTTCAAGTTGCTGCTGTAAAGGCGCCTGGTTTTGGTGACAGGAGAAAAGACATGCTTGGCGATATTGCTGTAATAGTAGGCGCTAAGTATGTAGTAAATGACGAGCTTGCTGTTAAGATGGAAGATATCGCTCTAAGCGATCTTGGTACTGCTAAGAGCGTACGCATCACAAAAGACGCA…
EU860089	sheep	France	I	goat/sheep	AGGAAGCATAGTCTTATGCTACGGTTGTTTGTTCTATTGGTCTAAAGTTTAGGAGGTTCAAAAATGTCAAATACGGTAGTCACGGGTGAGGTATTAGATAAGTCTATTAGGGAGGTAGTACGCATCCTAGAAGATGCAGTTGGTTGTACTGCTGGTCCTAAAGGCCTCACTGTAGCGATTAGTAAGCCTTATGGGTCGCCAGAGATCACAAAGGATGGCTACAAGGTAATGAAGAGTATAAAGCCTGAAGAACCACTGGCTGCCGCTATAGCGAGCATCATTACTCAGAGTGCTTCTCAGTGTAATGATAAGGTGGGAGATGGAACTACTACATGCTCCATACTAACAGCAAAAGTGATTGAAGAAGTCTCAAAAGCGAAAGCTGCTGGATCTGATATT…
EU860088	sheep	France	I	goat/sheep	ATGAGACGTGAAGTAGAAGAAGACGAAATTGCACAAGTTGCAACATTGTCTGCAAATGGAGACAAGAACATAGGAAGTAAGATTGCACAGTGTGTTAAAGAAGTCGGTAAAGACGGTGTTATAACTGTTGAAGAAAGCAAAGGCTTCAAGGATCTAGAAGTTGAAAAGACTGATGGTATGCAGTTTGATCGCGGATATCTTTCGCCTTACTTTGTTACAAATGCTGAAAAAATGCTGGTGGAATTTGAAAATCCATACATATTCCTTACTGAAAAGAAGATTAATCTTGTACAAAGCATTCTACCAATCTTAGAAAACGTTGCACGGTCTGGAAGACCATTGCTCATCATAGCTGAAGACGTTGAAGGTGAAGCTCTTAGCACGCTTGTACTCAATAAG…
EU184703	wild boar	Slovenia	I	wild boar	TTATGCTACGGTTGTTTGTTCTATTGGTCTAAAGTTTAGGAGGTTCAAAAATGTCAAATACGGTAGTCACGGGTGAGGTATTAGATAAGTCTATTAGGGAAGTAGTACGCATCCTAGAAGATGCAGTTGGTTGTACTGCTGGTCCTAAAGGCCTCACTGTAGCGATTAGTAAGCCTTATGGGTCGCCAGAGATCACAAAGGATGGCTACAAGGTAATGAAGAGTATAAAGCCTGAAGAACCACTGGCTGCCGCTATAGCGAGCATCATTACTCAGAGTGCTTCTCAGTGTAATGATAAGGTGGGAGATGGAACTACTACATGCTCCATACTAACAGCAAAAGTGATTGAAGAAGTCTCAAAAGCGAAAGCTGCTGGATCTGATATTGTTAGCATAAAGA…
HLV-Pool1 (In reference 3)	Deer ked	Netherlands	II	Deer ked	GGTATGCAGTTTGATCGCGGATATCTTTCGCCTTACTTTGTTACAAATGCTGAAAAAATGCTGGTGGAATTTGAAAATCCATACATATTCCTTACTGAAAAGAAGATTAATCTTGTACAAAGCATTCTACCAATATTAGAAAACGTTGCGAGAGCTGGTAGACCATTGCTTATCATAGCTGAAGATGTTGAAGGTGAAGCTCTGAGCACGCTTGTACTCAATAAGCTCCGTGGTGGGCTTCAAGTTGCTGCTGTAAAGGCGCCTGGTTTCGGTGACAGAAGAAAAGACATGCTAGGCGATATTGCCGTAATAGTAGGCGCTAAGTATGTAGTAAATGACGAGCTTGCTGTTAAGATGGAAGATATCGCTCTAAGCGATCTTGGTACTGCTAAGAGCGTG…
HLV-Pool5 (In reference 3)	Deer ked	Netherlands	II	Deer ked	ATGGTATGCAGTTTGATCGCGGATATCTTTCGCCTTACTTTGTTACAAATGCTGAAAAAATGCTGGTGGAATTTGAAAATCCATACATATTCCTTACTGAAAAGAAGATTAATCTTGTACAAAGCATTCTACCAATATTAGAAAACGTTGCGAGAGCTGGTAGACCATTGCTTATCATAGCTGAAGATGTTGAAGGTGAAGCTCTGAGCACGCTTGTACTCAATAAGCTCCGTGGTGGGCTTCAAGTTGCTGCTGTAAAGGCGCCTGGTTTCGGTGACAGAAGAAAAGACATGCTAGGCGATATTGCCGTAATAGTAGGCGCTAAGTATGTAGTAAATGACGAGCTTGCTGTTAAGATGGAAGATATCGCTCTAAGCGATCTTGGTACTGCTAAGAGCG…
GQ452225	goat	Switzerland	II	goat/sheep	GGATATCTTTCGCCTTACTTTGTTACAAATGCTGAAAAAATGCTGGTGGAATTTGAAAATCCATACATATTCCTTACTGAAAAGAAGATTAATCTTGTACAAAGCATTCTACCAATATTAGAAAACGTTGCGAGAGCTGGTAGACCATTGCTTATCATAGCTGAAGATGTTGAAGGTGAAGCTCTGAGCACGCTTGTACTCAATAAGCTCCGTGGTGGGCTTCAAGTTGCTGCTGTAAAGGCGCCTGGTTTCGGTGACAGAAGAAAAGACATGCTAGGCGATATTGCCGTAATAGTAGGCGCTAAGTATGTAGTAAATGACGAGCTTGCTGTTAAGATGGAAGATATCGCTCTAAGCGATCTTGGTACTGCTAAGAGCGTGCGCATCACAAAAGACGCA…
GQ988760	Cervus elaphus (red deer)	Austria	II	red deer	GGATATCTTTCGCCTTACTTTGTTACAAATGCTGAAAAAATGCTGGTGGAATTTGAAAATCCATACATATTCCTTACTGAAAAGAAGATTAATCTTGTACAAAGCATTCTACCAATATTAGAAAACGTTGCGAGAGCTGGTAGACCATTGCTTATCATAGCTGAAGATGTTGAAGGTGAAGCTCTGAGCACGCTTGTACTCAATAAGCTCCGTGGTGGGCTTCAAGTTGCTGCTGTAAAGGCGCCTGGTTTCGGTGACAGAAGAAAAGACATGCTAGGCGATATTGCCGTAATAGTAGGCGCTAAGTATGTAGTAAATGACGAGCTTGCTGTTAAGATGGAAGATATCGCTCTAAGCGATCTTGGTACTGCTAAGAGCGTGCGCATCACAAAAGACGCA…
KF031392	rodent	Italy	II	rodent	GAGGTATTAGATAAGTCTATTAGGGAGGTAGTACGCATCCTAGAAGATGCAGTTGGTTGTACTGCTGGTCCTAAAGGCCTCACTGTAGCGATTAGTAAGCCTTATGGGTCGCCAGAGATCACAAAGGATGGCTACAAGGTAATGAAGAGTATAAAGCCTGAAGAACCACTGGCTGCCGCTATAGCGAGCATCATTACTCAGAGTGCTTCTCAGTGTAATGATAAGGTGGGAGATGGAACTACTACATGCTCCATACTGACAGCAAAAGTGATTGAAGAAGTCTCAAAAGCGAAAGCTGCTGGATCTGATATTGTTAGCATAAAGAATGGTATTCTCAAGGCTAAGGAAGCGGTTCTTACAGCGCTTATGTCTATGAGACGTGAAGTAGAAGAAGACGAA…
GQ988753	Capreolus capreolus (roe deer)	Austria	II	roe deer	GGATATCTTTCGCCTTACTTTGTTACAAATGCTGAAAAAATGCTGGTGGAATTTGAAAATCCATACATATTCCTTACTGAAAAGAAGATTAATCTTGTACAAAGCATTCTACCAATATTAGAAAACGTTGCGAGAGCTGGTAGACCATTGCTTATCATAGCTGAAGATGTTGAAGGTGAAGCTCTGAGCACGCTTGTACTCAATAAGCTCCGTGGTGGGCTTCAAGTTGCTGCTGTAAAGGCGCCTGGTTTCGGTGACAGAAGAAAAGACATGCTAGGCGATATTGCCGTAATAGTAGGCGCTAAGTATGTAGTAAATGACGAGCTTGCTGTTAAGATGGAAGATATCGCTCTAAGCGATCTTGGTACTGCTAAGAGCGTGCGCATCACAAAAGACGCA…
KF031387	sheep	Italy	II	goat/sheep	GAGGTATTAGATAAGTCTATTAGGGAGGTAGTACGCATCCTAGAAGATGCAGTTGGTTGTACTGCTGGTCCTAAAGGCCTCACTGTAGCGATTAGTAAGCCTTATGGGTCGCCAGAGATCACAAAGGATGGCTACAAGGTAATGAAGAGTATAAAGCCTGAAGAACCACTGGCTGCCGCTATAGCGAGCATCATTACTCAGAGTGCTTCTCAGTGTAATGATAAGGTGGGAGATGGAACTACTACATGCTCCATACTGACAGCAAAAGTGATTGAAGAAGTCTCAAAAGCGAAAGCTGCTGGATCTGATATTGTTAGCATAAAGAATGGTATTCTCAAGGCTAAGGAAGCGGTTCTTACAGCGCTTATGTCTATGAGACGTGAAGTAGAAGAAGACGAA…
HM366570	Ixodes persulcatus	Russia	III	Ixodes persulcatus	TAGTCTTATGCTCCGGTTGTTTGTTCTATTGGTCTAAAGTTTAGGAGGTTCAAAAATGTCAAATACGGTAGTCACGGGTGAGGTGTTAGATAAGTCTATTAGGGAAGTAGTACGCATCCTCGAAGATGCAGTTGGTTGTACTGCTGGTCCTAAAGGCCTCACTGTAGCGATTAGTAAGCCTTATGGGTCGCCAGAGATCACAAAGGATGGCTACAAGGTAATGAAGAGTATAAAGCCTGAAGAGCCACTGGCTGCCGCTATAGCGAGCATCATTACTCAGAGTGCTTCTCAGTGTAATGATAAGGTGGGAGATGGCACTACTACATGCTCCATACTGACAGCTAAGGTGATCGAGGAAGTCTCAAAGGCAAAAGCTGCGGGATCCGATATTGTTAGCAT…
KC753764	I. persulcatus	Russia	III	Ixodes persulcatus	AGCATAGTCTTATGCTCCGGTTGTTTGTTCTATTGGTCTAAAGTTTAGGAGGTTCAAAAATGTCAAATACGGTAGTCACGGGTGAGGTGTTAGATAAGTCTATTAGGGAAGTAGTACGCATCCTCGAAGATGCAGTTGGTTGTACTGCTGGTCCTAAAGGCCTCACTGTAGCGATTAGTAAGCCTTATGGGTCGCCAGAGATCACAAAGGATGGCTACAAGGTAATGAAGAGTATAAAGCCTGAAGAGCCACTGGCTGCCGCTATAGCGAGCATCATTACTCAGAGTGCTTCTCAGTGTAATGATAAGGTGGGAGATGGCACTACTACATGCTCCATACTGACAGCTAAGGTGATCGAGGAAGTCTCAAAGGCAAAAGCTGCGGGATCCGATATTGTTA…
KF031385	rodent	Italy	III	rodent	GAGGTGTTAGATAAGTCTATTAGGGAAGTAGTACGCATCCTCGAAGATGCAGTTGGTTGTACTGCTGGTCCTAAAGGCCTCACTGTAGCGATTAGTAAGCCTTATGGGTCGCCAGAGATCACAAAGGATGGCTACAAGGTAATGAAGAGTATAAAGCCTGAAGAACCACTGGCTGCCGCTATAGCGAGCATCATTACTCAGAGTGCTTCTCAGTGTAATGATAAGGTGGGAGATGGAACTACTACATGCTCCATACTGACAGCTAAGGTAATTGAGGAAGTCTCAAAAGCAAAAGCTGCGGGATCTGATATTGTTAGCATAAAGAATGGTATTCTTAAGGCTAAAGAAGCAGTTCTAACAGCGTTGATGTCTATGAGACGTGAAGTGGAAGAAGATGAA…
KF031390	rodent	Italy	III	rodent	GAGGTGTTAGATAAGTCTATTAGGGAAGTAGTACGCATCCTCGAAGATGCAGTTGGTTGTACTGCTGGTCCTAAAGGCCTCACTGTAGCGATTAGTAAGCCTTATGGGTCGCCAGAGATCACAAAGGATGGCTACAAGGTAATGAAGAGTATAAAGCCTGAAGAACCACTGGCTGCCGCTATAGCGAGCATCATTACTCAGAGTGCTTCTCAGTGTAATGATAAGGTGGGAGATGGAACTACTACATGCTCCATACTGACAGCTAAGGTAATTGAGGAAGTCTCAAAAGCAAAAGCTGCGGGATCTGATATTGTTAGCATAAAGAATGGTATTCTTAAGGCTAAAGAAGCAGTTCTAACAGCGTTGATGTCTATGAGACGTGAAGTGGAAGAAGATGAA…
HQ630616	Myodes rutilus	Russia	III	rodent	AGCATAGTCTTATGCTCCAGTTGTTTGTTCTATTGGTCTAAAGTTTAGGAGGTTCAAAAATGTCAAATACGGTAGTCACGGGTGAGGTGTTAGATAAGTCTATTAGGGAAGTAGTACGCATCCTCGAAGATGCAGTTGGTTGTACTGCTGGTCCTAAAGGCCTCACTGTAGCGATTAGTAAGCCTTATGGGTCGCCAGAGATCACAAAGGATGGCTACAAGGTAATGAAGAGTATAAAGCCTGAAGAACCACTGGCTGCCGCTATAGCGAGCATCATTACTCAGAGTGCTTCTCAGTGTAATGATAAGGTGGGAGATGGAACTACTACATGCTCCATACTGACAGCTAAGGTAATCGAGGAAGTCTCAAAAGCAAAAGCTGCGGGATCTGATATTGTTA…
KF701461	Larvae feeding on vole	Russia	III	rodent	TCCGGTTGTTTGTTCTATTGGTCTAAAGTTTAGGAGGTTCAAAAATGTCAAATACGGTAGTCACGGGTGAGGTGTTAGATAAGTCTATTAGGGAAGTAGTACGCATCCTCGAAGATGCAGTTGGTTGTACTGCTGGTCCTAAAGGCCTCACTGTAGCGATTAGTAAGCCTTATGGGTCGCCAGAGATCACAAAGGATGGCTACAAGGTAATGAAGAGTATAAAGCCTGAAGAGCCACTGGCTGCCGCTATAGCGAGCATCATTACTCAGAGTGCTTCTCAGTGTAATGATAAGGTGGGAGATGGCACTACTACATGCTCCATACTGACAGCTAAGGTGATCGAGGAAGTCTCAAAGGCAAAAGCTGCGGGATCCGATATTGTTAGCATAAAGAATGGTA…
IRmerel11 (In reference 3)	bird	Belgium	IV	bird	GGTATGCAGTTTGATCGCGGATATCTTTCGCCTTACTTTGTTACGAATGCTGAAAAGATGCTGGTGGAATTTGAAAATCCATACATATTCCTTACTGAAAAGAAGATTAATCTTGTACAGAGCATTTTACCAATATTAGAAAACGTTGCGAGAGCTGGTAGGCCATTGCTCATTATAGCTGAAGATGTTGAAGGTGAGGCTCTGAGCACACTTGTTCTAAATAAGCTACGTGGTGGGCTTCAAGTTGCTGCTGTGAAGGCGCCTGGTTTCGGTGATAGAAGGAAAGACATGCTAGGCGATATTGCTGTAATAGTAGGCGCTAAGTATGTAGTAAATGATGAGCTTGCTGTTAAGATGGAAGATATCGCTCTAAGCGATTTGGGTACTGCCAAGAGCGTG…
IF8 (In reference 3)	bird	Belgium	IV	bird	TGATCGCGGATATCTTTCGCCTTACTTTGTTACGAATGCTGAAAAGATGCTGGTGGAATTTGAAAATCCATACATATTCCTTACTGAAAAGAAGATTAATCTTGTACAGAGCATTTTACCAATATTAGAAAACGTTGCGAGAGCTGGTAGGCCATTGCTCATTATAGCTGAAGATGTTGAAGGTGAGGCTCTGAGCACACTTGTTCTAAATAAGCTACGTGGTGGGCTTCAAGTTGCTGCTGTGAAGGCGCCTGGTTTCGGTGATAGAAGGAAAGACATGCTAGGCGATATTGCTGTAATAGTAGGCGCTAAGTATGTAGTAAATGATGAGCTTGCTGTTAAGATGGAAGATATCGCTCTAAGCGATTTGGGTACTGCCAAGAGCGTGCGCATCACTAA…
IFmerel12 (In reference 3)	bird	Belgium	IV	bird	TGATCGCGGATATCTTTCGCCTTACTTTGTTACGAATGCTGAAAAGATGCTGGTGGAATTTGAAAATCCATACATATTCCTTACTGAAAAGAAGATTAATCTTGTACAGAGCATTTTACCAATATTAGAAAACGTTGCGAGAGCTGGTAGGCCATTGCTCATTATAGCTGAAGATGTTGAAGGTGAGGCTCTGAGCACACTTGTTCTAAATAAGCTACGTGGTGGGCTTCAAGTTGCTGCTGTGAAGGCGCCTGGTTTCGGTGATAGAAGGAAAGACATGCTAGGCGATATTGCTGTAATAGTAGGCGCTAAGTATGTAGTAAATGATGAGCTTGCTGTTAAGATGGAAGATATCGCTCTAAGCGATTTGGGTACTGCCAAGAGCGTGCGCATCACTAA…
IRmerel14 (In reference 3)	bird	Belgium	IV	bird	ATCGCGGATATCTTTCGCCTTACTTTGTTACGAATGCTGAAAAGATGCTGGTGGAATTTGAAAATCCATACATATTCCTTACTGAAAAGAAGATTAATCTTGTACAGAGCATTTTACCAATATTAGAAAACGTTGCGAGAGCTGGTAGGCCATTGCTCATTATAGCTGAAGATGTTGAAGGTGAGGCTCTGAGCACACTTGTTCTAAATAAGCTACGTGGTGGGCTTCAAGTTGCTGCTGTGAAGGCGCCTGGTTTCGGTGATAGAAGGAAAGACATGCTAGGCGATATTGCTGTAATAGTAGGCGCTAAGTATGTAGTAAATGATGAGCTTGCTGTTAAGATGGAAGATATCGCTCTAAGCGATTTGGGTACTGCCAAGAGCGTGCGCATCACTAAAG…
KJ410304	tick	China	V	tick	GTTGTCACGGGTGAGATGTTGGATAAAGCCATTAGGGAGGTAGTGCATACTCTTGAGGGAGCTGTAGGATGTACTGCTGGACCGAAAGGCTTGACTGTTGCTATTAGTAAACCTTATGGATCACCTGAAATTACAAAGGACGGATATAAGGTGATGAAGAGTATAAAGCCTGAAGAACCTTTGGCTGCTGCAATAGCCAACATAATTACTCAGAGTGCTTCGCAGTGTAATGATAAGGTTGGTGATGGTACTACCACTTGTTCCATATTGACGGCAAAGGTTATTGAGGAAGTTTCAAAGGCTAAGGCTGCTGGTGCTGATGTTATAAGTATAAAAAATGGTATCTTGAAAGCGAAAGAAGCTGTACTCACGGCTCTTATGTCCATGAGGCGAGAAGTT…
KX276166 (In this study)	goat	China	V	goat/sheep	GGATATCTTTCCCCATACTTTGTAACAAATGCTGAAAAGATGCTGGTGGAGTTTGAAAACCCATACATATTTTTAACAGAAAAGAAAATCAACATAGTTCGCAGTATTTTGCCAGTTTTGGAAGGTGTTGCTAAATCTGGAAGGCCACTATTGATAATTGCAGAAGACGTTGAGGGTGAAGCGTTGAGCACTTTGGTACTCAATAAATTACACGGTGGACTACAAGTTGCCGCTGTTAAGGCTCCTGGCTTTGGTGACAGAAGGAAAGACATGCTCGGTGACATAGCAGTTATAGTTGGGGCTCGATATGTAGTAAACGACGAGCTAGCTGTTAAGATGGAAGACATCACTTTGGCCGATCTTGGTACTGCTAAGAATGTGCGTATAACCAAAGACACT…
KF569919	cattle	China	V	cattle	ATGGTATGCAGTTTGATCGCGGATATCTCTCCCCATACTTTGTAACAAACGCTGAAAAGATGCTAGTGGAGTTTGAAAACCCATACATATTTTTAACAGAAAAGAAAATCAACATAGTTCGCAGTATTTTGCCAGTTTTGGAAGGCGTTGCTAAATCTGGAAGGCCACTATTGATAATTGCAGAAGACGTTGAGGGTGAAGCATTGAGCACTTTGGTACTCAATAAATTGCACGGTGGACTACAAGTTGCCGCTGTTAAGGCTCCTGGCTTTGGTGACAGACGGAAAGACATGCTTGGTGACATAGCAGTTATAGTTGGAGCTCGTTATGTTGTGAACGATGAGCTAGCTGTTAAGATGGAGGACATCACTTTGGCTGATCTTGGTACTGCTAAGAATG…
KF569924	goat	China	V	goat	ATGGTATGCAGTTTGATCGCGGATATCTCTCCCCATACTTTGTAACAAACGCTGAAAAGATGCTAGTGGAGTTTGAAAACCCATACATATTTTTAACAGAAAAGAAAATCAACATAGTTCGCAGTATTTTGCCAGTTTTGGAAGGCGTTGCTAAATCTGGAAGGCCACTATTGATAATTGCAGAAGACGTTGAGGGTGAAGCATTGAGCACTTTGGTACTCAATAAATTGCACGGTGGACTACAAGTTGCCGCTGTTAAGGCTCCTGGCTTTGGTGACAGACGGAAAGACATGCTTGGTGACATAGCAGTTATAGTTGGAGCTCGTTATGTTGTGAACGATGAGCTAGCTGTTAAGATGGAGGACATCACTTTGGCTGATCTTGGTACTGCTAAGAATG…
KX276167 (In this study)	goat	China	Unclassfied	goat	GGATATCTCTCACCTTACTTTGTGACTAATGCTGAGAAGATGTTGGTGGAGTTTGAAAATCCGTACATATTCCTGACAGAAAAGAAAATAAACCTTGTTCAAAGTATCCTTCCCATATTGGAGAACGTTGCTAGGTCCGGAAGACCATTGTTGATCATCGCTGAGGATGTTGAGGGCGAAGCTTTGAGTACTTTGGTGCTTAATAAGTTGCGCGGTGGATTGCAAGTAGCTGCTGTAAAGGCTCCAGGATTTGGTGATAGAAGAAAAGACATGCTTGGTGATATTGCTGTGATAGCTGGGGCTAAGTATGTGGTAAATGATGAGCTCGCGGTTAAGATGGAGGATATAACTCTCAGTGACCTCGGAACTGCTAAGAATGTTCGCATCACTAAGGACACT…
KJ410301	tick	China	Unclassfied	tick	CGTACTCTAGAAGACGCGGTAGGCTGTACTGCAGGCCCTAAAGGGCTCACTGTAGCAATTAGTAAGCCTTATGGATCTCCAGAGATCACAAAAGACGGCTATAAAGTGATGAAGAGCATCAAGCCTGAGGAGCCGCTTGCTGCAGCAATAGCAAGTATAATTACTCAAAGTGCGTCTCAGTGTAATGATAAGGTGGGTGACGGAACTACTACATGTTCAATACTAACAGCAAAGGTCATAGAAGAAGTATCTAAGGCCAAAGCTGCTGGATCGGATATAGTAAGCATAAGAAGTGGGATACTGAAAGCAAAAGAAGCTGTACTTGCCTCTTTGATGTCCATGCGCCGTGAAGTAGAAGAAGAAGAAATTGCTCAGGTTGCTACTATATCTGCCAATGGT…
KJ410300	tick	China	Unclassfied	tick	TCGGGTGAGGTGTTAGATAAGTCTATAAGGGAGGTGATACGTACTCTAGAAGACGCGGTAGGCTGTACTGCAGGCCCTAAAGGGCTCACTGTAGCAATTAGTAAGCCTTATGGATCTCCAGAGATCACAAAAGACGGCTATAAAGTGATGAAGAGCATCAAGCCTGAGGAGCCGCTTGCTGCAGCAATAGCAAGTATAATCACTCAAAGTGCGTCTCAGTGTAATGATAAGGTGGGTGACGGAACTACTACATGTTCAATACTAACAGCAAAGGTCATAGAAGAAGTATCTAAGGCCAAAGCTGCTGGATCGGATATAGTAAGCATAAGAAGTGGGATACTGAAAGCAAAAGAAGCTGTACTTGCCTCTTTGATGTCCATGCGCCGTGAAGTAGAAGAA…
KJ410302	tick	China	Unclassfied	tick	TCGGGTGAGGTGTTAGATAAGTCTATAAGGGAGGTGATACGTACTCTAGAAGACGCGGTAGGCTGTACTGCAGGCCCTAAAGGGCTCACTGTAGCAATTAGTAAGCCTTATGGATCTCCAGAGATCACAAAAGACGGCTATAAAGTGATGAAGAGCATCAAGCCTGAGGAGCCGCTTGCTGCAGCAATAGCAAGTATAATCACTCAAAGTGCGTCTCAGTGTAATGATAAGGTGGGTGACGGAACTACTACATGTTCAATACTAACAGCAAAGGTCATAGAAGAAGTATCTAAGGCCAAAGCTGCTGGATCGGATATAGTAAGCATAAGAAGTGGGATACTGAAAGCAAAAGAAGCTGTACTTGCCTCTTTGATGTCCATGCGCCGTGAAGTAGAAGAA…
